# Supplementary material for: 2-Chloro-5-nitro­pyridine
Source: Acta Crystallogr Sect E Struct Rep Online. 2010 Mar 17;66(Pt 4):o848. doi: 10.1107/S1600536810008974 (PMC2983943; doi:10.1107/S1600536810008974)
Supplement: Supplementary file 1 [file e-66-0o848-sup1.cif]

##############################################################################
###                                                                        ###
###        Electronic paper (Acta Crystallographica Section E)             ###
###                                                                        ###
##############################################################################
#                                                                            #
# This CIF contains the data in a paper accepted for publication in Acta     #
# Crystallographica Section E. It conforms to the requirements of Notes      #
# for Authors for Section E, and has been peer reviewed under the auspices   #
# of the IUCr Commission on Journals.                                        #
#                                                                            #
# Full details of the Crystallographic Information File format               #
# are given in the paper "The Crystallographic Information File (CIF):       #
# a New Standard Archive File for Crystallography" by S. R. Hall, F. H.      #
# Allen and I. D. Brown [Acta Cryst. (1991), A47, 655-685].                  #
#                                                                            #
# The current version of the core CIF dictionary is obtainable from          #
# ftp://ftp.iucr.org/pub/cif_core.dic. The current version number is 2.4.    #
#                                                                            #
# Software is freely available for graphical display of the structure(s) in  #
# this CIF.  For information consult the CIF home page http://www.iucr.org/  #
# cif/home.html                                                              #
#                                                                            #
# This file may be used for bona fide research purposes within the           #
# scientific community so long as proper attribution is given to the journal # 
# article from which it was obtained.                                        #
#                                                                            #
##############################################################################
                                             
data_global
_audit_creation_method     SHELXL-97
_journal_date_recd_electronic     2010-03-09
_journal_date_accepted     2010-03-09
_journal_name_full     'Acta Crystallographica, Section E'
_journal_year     2010
_journal_volume     66
_journal_issue      4
_journal_page_first     o848
_journal_page_last     o848
_journal_paper_category     QO
_journal_coeditor_code     BT5214
_publ_contact_author
;
     Dr. Seik Weng Ng
     Department of Chemistry
     University of Malaya
     50603 Kuala Lumpur
     Malaysia
;
_publ_contact_author_email     seikweng@um.edu.my
_publ_contact_author_fax     '03 7967 4193'
_publ_contact_author_phone     '03 7967 6778'
_publ_section_title
;
2-Chloro-5-nitropyridine
;
loop_
    _publ_author_name
    _publ_author_address
    'Ng, Seik Weng'
;
     Department of Chemistry
     University of Malaya
     50603 Kuala Lumpur
     Malaysia
;
_publ_section_synopsis     .
data_I
_audit_creation_method     SHELXL-97
_chemical_name_systematic
;
2-Chloro-5-nitropyridine
;
_chemical_name_common     ?
_chemical_formula_moiety     'C5 H3 Cl N2 O2'
_chemical_formula_sum     'C5 H3 Cl N2 O2'
_chemical_formula_iupac     'C5 H3 Cl N2 O2'
_chemical_formula_weight     158.54
_chemical_melting_point     ?
_symmetry_cell_setting     Triclinic
_symmetry_space_group_name_H-M     'P 1'
_symmetry_space_group_name_Hall     'P 1'
loop_
    _symmetry_equiv_pos_as_xyz
    'x, y, z'
_cell_length_a     3.7599(8)
_cell_length_b     5.8641(13)
_cell_length_c     7.0189(15)
_cell_angle_alpha     84.687(3)
_cell_angle_beta     89.668(3)
_cell_angle_gamma     76.020(3)
_cell_volume     149.50(6)
_cell_formula_units_Z     1
_cell_measurement_reflns_used     637
_cell_measurement_theta_min     2.9
_cell_measurement_theta_max     28.2
_cell_measurement_temperature     100(2)
_exptl_crystal_description     Plate
_exptl_crystal_colour     Colorless
_exptl_crystal_size_max     0.45
_exptl_crystal_size_mid     0.15
_exptl_crystal_size_min     0.03
_exptl_crystal_density_diffrn     1.761
_exptl_crystal_density_meas     ?
_exptl_crystal_density_method     'not measured'
_exptl_crystal_F_000     80
_exptl_absorpt_coefficient_mu     0.563
_exptl_absorpt_correction_type     Multi-scan
_exptl_absorpt_process_details     '(SADABS; Sheldrick, 1996)'
_exptl_absorpt_correction_T_min     0.7858
_exptl_absorpt_correction_T_max     0.9833
_diffrn_ambient_temperature     100(2)
_diffrn_radiation_type     MoK\a
_diffrn_radiation_wavelength     0.71073
_diffrn_radiation_source     'fine-focus sealed tube'
_diffrn_radiation_monochromator     graphite
_diffrn_measurement_device_type     'Bruker SMART APEX diffractometer'
_diffrn_measurement_method     '\w scans'
_diffrn_detector_area_resol_mean     ?
_diffrn_reflns_number     1379
_diffrn_reflns_av_R_equivalents     0.0223
_diffrn_reflns_av_sigmaI/netI     0.0532
_diffrn_reflns_theta_min     2.92
_diffrn_reflns_theta_max     27.49
_diffrn_reflns_theta_full     27.49
_diffrn_measured_fraction_theta_max     0.984
_diffrn_measured_fraction_theta_full     0.984
_diffrn_reflns_limit_h_min     -4
_diffrn_reflns_limit_h_max     4
_diffrn_reflns_limit_k_min     -7
_diffrn_reflns_limit_k_max     7
_diffrn_reflns_limit_l_min     -9
_diffrn_reflns_limit_l_max     9
_diffrn_standards_number     0
_diffrn_standards_interval_count     0
_diffrn_standards_interval_time     0
_diffrn_standards_decay_%     0
_reflns_number_total     1114
_reflns_number_gt     1071
_reflns_threshold_expression     I>2\s(I)
_refine_ls_structure_factor_coef     Fsqd
_refine_ls_matrix_type     full
_refine_ls_R_factor_all     0.0582
_refine_ls_R_factor_gt     0.0556
_refine_ls_wR_factor_gt     0.1405
_refine_ls_wR_factor_ref     0.1425
_refine_ls_goodness_of_fit_ref     1.167
_refine_ls_restrained_S_all     1.165
_refine_ls_number_reflns     1114
_refine_ls_number_parameters     91
_refine_ls_number_restraints     3
_refine_ls_hydrogen_treatment     constr
_refine_ls_weighting_scheme     calc
_refine_ls_weighting_details
         'calc w=1/[\s^2^(Fo^2^)+(0.0700P)^2^+0.2047P] where P=(Fo^2^+2Fc^2^)/3'
_atom_sites_solution_hydrogens     geom
_atom_sites_solution_primary     direct
_atom_sites_solution_secondary     difmap
_refine_ls_shift/su_max     0.001
_refine_ls_shift/su_mean     0.001
_refine_diff_density_max     0.628
_refine_diff_density_min     -0.594
_refine_ls_extinction_method     none
_refine_ls_extinction_coef     ?
_refine_ls_abs_structure_details     'Flack (1983), 449 Friedel pairs'
_refine_ls_abs_structure_Flack     -0.05(14)
loop_
    _atom_type_symbol
    _atom_type_description
    _atom_type_scat_dispersion_real
    _atom_type_scat_dispersion_imag
    _atom_type_scat_source
    'C' 'C' 0.0033 0.0016
                         'International Tables Vol C Tables 4.2.6.8 and 6.1.1.4'
    'H' 'H' 0.0000 0.0000
                         'International Tables Vol C Tables 4.2.6.8 and 6.1.1.4'
    'N' 'N' 0.0061 0.0033
                         'International Tables Vol C Tables 4.2.6.8 and 6.1.1.4'
    'O' 'O' 0.0106 0.0060
                         'International Tables Vol C Tables 4.2.6.8 and 6.1.1.4'
    'Cl' 'Cl' 0.1484 0.1585
                         'International Tables Vol C Tables 4.2.6.8 and 6.1.1.4'
_computing_data_collection     'APEX2 (Bruker, 2009)'
_computing_cell_refinement     'SAINT (Bruker, 2009)'
_computing_data_reduction     'SAINT (Bruker, 2009)'
_computing_structure_solution     'SHELXS97 (Sheldrick, 2008)'
_computing_structure_refinement     'SHELXL97 (Sheldrick, 2008)'
_computing_molecular_graphics     'X-SEED (Barbour, 2001)'
_computing_publication_material     'publCIF (Westrip, 2010)'
loop_
    _atom_site_type_symbol
    _atom_site_label
    _atom_site_fract_x
    _atom_site_fract_y
    _atom_site_fract_z
    _atom_site_U_iso_or_equiv
    _atom_site_adp_type
    _atom_site_calc_flag
    _atom_site_refinement_flags
    _atom_site_occupancy
    _atom_site_disorder_assembly
    _atom_site_disorder_group
    Cl Cl1 0.5000(2) 0.50003(18) 0.49998(17) 0.0193(3) Uani d . 1 . .
    O O1 0.8088(11) 0.9486(7) 1.2731(6) 0.0254(9) Uani d . 1 . .
    O O2 0.3611(12) 1.2366(7) 1.1607(7) 0.0259(10) Uani d . 1 . .
    N N1 0.7126(12) 0.5558(8) 0.8407(7) 0.0161(10) Uani d . 1 . .
    N N2 0.5729(13) 1.0408(10) 1.1526(7) 0.0170(11) Uani d . 1 . .
    C C1 0.5156(14) 0.6688(11) 0.6894(8) 0.0180(11) Uani d . 1 . .
    C C2 0.3197(14) 0.9038(9) 0.6723(8) 0.0137(11) Uani d . 1 . .
    H H2 0.1837 0.9735 0.5592 0.016 Uiso calc R 1 . .
    C C3 0.3320(17) 1.0316(12) 0.8277(10) 0.0182(13) Uani d . 1 . .
    H H3 0.2017 1.1922 0.8260 0.022 Uiso calc R 1 . .
    C C4 0.5415(15) 0.9162(10) 0.9860(8) 0.0146(11) Uani d . 1 . .
    C C5 0.7254(14) 0.6800(10) 0.9887(8) 0.0173(11) Uani d . 1 . .
    H H5 0.8644 0.6050 1.0995 0.021 Uiso calc R 1 . .
loop_
    _atom_site_aniso_label
    _atom_site_aniso_U_11
    _atom_site_aniso_U_22
    _atom_site_aniso_U_33
    _atom_site_aniso_U_12
    _atom_site_aniso_U_13
    _atom_site_aniso_U_23
    Cl1 0.0220(6) 0.0165(6) 0.0198(6) -0.0033(4) -0.0008(4) -0.0072(4)
    O1 0.028(2) 0.024(2) 0.023(2) -0.0037(17) -0.0085(18) -0.0027(18)
    O2 0.034(2) 0.015(2) 0.024(2) 0.0062(16) -0.0050(17) -0.0097(17)
    N1 0.015(2) 0.014(2) 0.019(2) -0.0011(18) -0.0014(18) -0.0041(18)
    N2 0.018(2) 0.016(3) 0.018(3) -0.005(2) 0.002(2) -0.006(2)
    C1 0.016(2) 0.019(3) 0.020(3) -0.004(2) 0.003(2) -0.005(2)
    C2 0.013(2) 0.014(2) 0.013(3) 0.001(2) -0.0043(18) 0.001(2)
    C3 0.017(3) 0.016(3) 0.021(3) -0.002(2) 0.000(2) -0.004(2)
    C4 0.015(2) 0.013(2) 0.016(3) -0.003(2) 0.0011(19) -0.005(2)
    C5 0.017(2) 0.015(3) 0.018(3) -0.003(2) 0.001(2) -0.003(2)
loop_
    _geom_bond_atom_site_label_1
    _geom_bond_atom_site_label_2
    _geom_bond_site_symmetry_2
    _geom_bond_distance
    _geom_bond_publ_flag
    Cl1 C1 . 1.739(6) ?
    O1 N2 . 1.219(7) ?
    O2 N2 . 1.235(7) ?
    N1 C1 . 1.325(7) ?
    N1 C5 . 1.330(7) ?
    N2 C4 . 1.455(8) ?
    C1 C2 . 1.391(7) ?
    C2 C3 . 1.387(9) ?
    C2 H2 . 0.9500 ?
    C3 C4 . 1.387(9) ?
    C3 H3 . 0.9500 ?
    C4 C5 . 1.389(8) ?
    C5 H5 . 0.9500 ?
loop_
    _geom_angle_atom_site_label_1
    _geom_angle_atom_site_label_2
    _geom_angle_atom_site_label_3
    _geom_angle_site_symmetry_1
    _geom_angle_site_symmetry_3
    _geom_angle
    _geom_angle_publ_flag
    C1 N1 C5 . . 116.7(5) ?
    O1 N2 O2 . . 124.1(6) ?
    O1 N2 C4 . . 118.4(6) ?
    O2 N2 C4 . . 117.4(5) ?
    N1 C1 C2 . . 126.0(5) ?
    N1 C1 Cl1 . . 115.4(4) ?
    C2 C1 Cl1 . . 118.6(4) ?
    C3 C2 C1 . . 117.0(5) ?
    C3 C2 H2 . . 121.5 ?
    C1 C2 H2 . . 121.5 ?
    C2 C3 C4 . . 117.6(6) ?
    C2 C3 H3 . . 121.2 ?
    C4 C3 H3 . . 121.2 ?
    C3 C4 C5 . . 120.8(5) ?
    C3 C4 N2 . . 120.5(5) ?
    C5 C4 N2 . . 118.7(5) ?
    N1 C5 C4 . . 122.0(5) ?
    N1 C5 H5 . . 119.0 ?
    C4 C5 H5 . . 119.0 ?
loop_
    _geom_torsion_atom_site_label_1
    _geom_torsion_atom_site_label_2
    _geom_torsion_atom_site_label_3
    _geom_torsion_atom_site_label_4
    _geom_torsion_site_symmetry_1
    _geom_torsion_site_symmetry_2
    _geom_torsion_site_symmetry_3
    _geom_torsion_site_symmetry_4
    _geom_torsion
    _geom_torsion_publ_flag
    C5 N1 C1 C2 . . . . -0.6(7) ?
    C5 N1 C1 Cl1 . . . . -179.2(4) ?
    N1 C1 C2 C3 . . . . 0.1(8) ?
    Cl1 C1 C2 C3 . . . . 178.6(4) ?
    C1 C2 C3 C4 . . . . 0.8(8) ?
    C2 C3 C4 C5 . . . . -1.2(8) ?
    C2 C3 C4 N2 . . . . 178.7(4) ?
    O1 N2 C4 C3 . . . . -166.8(5) ?
    O2 N2 C4 C3 . . . . 11.9(9) ?
    O1 N2 C4 C5 . . . . 13.1(8) ?
    O2 N2 C4 C5 . . . . -168.1(5) ?
    C1 N1 C5 C4 . . . . 0.1(8) ?
    C3 C4 C5 N1 . . . . 0.8(8) ?
    N2 C4 C5 N1 . . . . -179.2(5) ?
loop_
    _geom_hbond_atom_site_label_D
    _geom_hbond_atom_site_label_H
    _geom_hbond_atom_site_label_A
    _geom_hbond_site_symmetry_A
    _geom_hbond_distance_DH
    _geom_hbond_distance_HA
    _geom_hbond_distance_DA
    _geom_hbond_angle_DHA
    _geom_hbond_publ_flag
    C2 H2 O1 1_454 0.95 2.50 3.361(7) 151 yes
