# Supplementary material for: 2-Chloro-5-nitro­pyridine
Source: Acta Crystallogr Sect E Struct Rep Online. 2010 Mar 17;66(Pt 4):o848. doi: 10.1107/S1600536810008974 (PMC2983943; doi:10.1107/S1600536810008974)
Supplement: Supplementary file 2 [file e-66-0o848-Isup2.hkl]

# 
# h,k,l, Fc-squared, Fo-squared, sigma(Fo-squared) and status flag 
# 
data_I
_shelx_title '  P1' 
_shelx_refln_list_code          4 
_shelx_F_calc_maximum       53.74 
_exptl_crystal_F_000        80.00 
_reflns_d_resolution_high  0.7698 
 
loop_ 
 _symmetry_equiv_pos_as_xyz 
 'x, y, z' 
 
_cell_length_a     3.7599 
_cell_length_b     5.8641 
_cell_length_c     7.0189 
_cell_angle_alpha  84.687 
_cell_angle_beta   89.668 
_cell_angle_gamma  76.020 
 
_shelx_F_squared_multiplier     1.000 
 
loop_ 
 _refln_index_h 
 _refln_index_k 
 _refln_index_l 
 _refln_F_squared_calc 
 _refln_F_squared_meas 
 _refln_F_squared_sigma 
 _refln_observed_status 
   0  -1  -9        8.20        4.51      4.59 o 
   0   0  -9       23.11       20.53      5.79 o 
  -1  -4  -8       16.44        8.28      4.00 o 
   0  -4  -8       24.13       13.08      5.02 o 
  -2  -3  -8       71.93       77.93      7.78 o 
  -1  -3  -8       46.76       57.87      7.30 o 
   0  -3  -8       13.83        7.29      4.10 o 
   1  -3  -8       21.31       24.46      6.14 o 
  -2  -2  -8       10.44       15.67      4.30 o 
  -1  -2  -8        8.33        5.27      3.12 o 
   0  -2  -8       37.92       30.14      6.01 o 
   1  -2  -8       35.98       26.55      6.20 o 
  -1  -1  -8       48.07       43.88      6.60 o 
   0  -1  -8       42.71       48.34      6.76 o 
   1  -1  -8       12.06        9.08      4.96 o 
   2  -1  -8        3.32        5.02      3.23 o 
  -2   0  -8       29.99       30.22      5.68 o 
  -1   0  -8       27.67       25.65      5.32 o 
   0   0  -8       13.24       17.60      4.85 o 
   1   0  -8       10.02        7.93      4.82 o 
   2   0  -8        4.87        3.70      3.67 o 
  -1   1  -8       29.51       38.07      6.15 o 
   0   1  -8       13.94       10.57      4.36 o 
   1   1  -8        5.46        0.77      3.56 o 
   2   1  -8       14.76       23.42      4.80 o 
   0   2  -8        4.01       -0.73      3.61 o 
   1   2  -8       33.58       29.07      5.70 o 
  -1  -5  -7       32.09       20.21      5.03 o 
   0  -5  -7       15.36       11.49      4.43 o 
  -2  -4  -7       47.98       58.13      6.76 o 
  -1  -4  -7       15.41        7.31      3.49 o 
   0  -4  -7       26.31       21.90      6.22 o 
   1  -4  -7       48.21       50.85      7.21 o 
  -3  -3  -7        7.86       55.75      4.81 o 
  -2  -3  -7        8.69        8.57      2.91 o 
  -1  -3  -7       43.73       44.85      5.86 o 
   0  -3  -7       52.49       54.78      7.11 o 
   1  -3  -7       24.88       21.03      5.38 o 
   2  -3  -7       31.75       45.43      6.22 o 
  -3  -2  -7        6.53       41.86      4.09 o 
  -2  -2  -7       64.54       74.87      6.48 o 
  -1  -2  -7       56.56       51.36      5.88 o 
   0  -2  -7       17.74       13.46      4.30 o 
   1  -2  -7       14.69       12.71      4.63 o 
   2  -2  -7        2.99        5.36      2.64 o 
  -3  -1  -7       34.26       84.10      5.79 o 
  -2  -1  -7       26.57       33.60      5.11 o 
  -1  -1  -7       17.54       14.84      4.02 o 
   0  -1  -7       14.79       13.49      3.62 o 
   1  -1  -7       12.44       12.12      4.48 o 
   2  -1  -7       43.65       52.38      6.27 o 
  -2   0  -7       37.45       53.77      5.71 o 
  -1   0  -7        4.22        3.52      2.88 o 
   0   0  -7       27.03       22.15      4.28 o 
   1   0  -7       25.72       10.36      4.89 o 
   2   0  -7       14.81       20.17      4.45 o 
   3   0  -7        6.36       12.32      3.73 o 
  -2   1  -7        1.94       14.12      3.04 o 
  -1   1  -7        7.01        7.22      3.24 o 
   0   1  -7      101.00       97.14      7.38 o 
   1   1  -7      143.61      133.46      9.11 o 
   2   1  -7       72.65       88.70      7.58 o 
   3   1  -7       11.74       32.57      5.16 o 
  -2   2  -7       31.09       90.21      6.68 o 
  -1   2  -7       20.54       26.72      4.45 o 
   0   2  -7       17.97       11.38      3.75 o 
   1   2  -7       10.61        7.80      3.68 o 
   2   2  -7        9.16       10.41      3.15 o 
  -1  -6  -6       24.42       22.91      4.85 o 
  -2  -5  -6       15.80       13.63      6.23 o 
  -1  -5  -6       27.11       22.79      5.43 o 
   0  -5  -6       50.27       47.20      6.69 o 
   1  -5  -6       35.01       51.89      6.25 o 
  -3  -4  -6        9.19        5.78      2.47 o 
  -2  -4  -6       35.40       35.07      9.68 o 
  -1  -4  -6       51.14       49.72      5.96 o 
   0  -4  -6       34.89       29.50      5.80 o 
   1  -4  -6       67.24       58.04      6.84 o 
   2  -4  -6       34.91       58.59      6.22 o 
  -3  -3  -6       56.12       54.45      4.65 o 
  -2  -3  -6       44.38       48.26      3.14 o 
  -1  -3  -6       20.93       20.84      3.98 o 
   0  -3  -6       37.37       29.44      4.94 o 
   1  -3  -6       10.64        7.19      3.85 o 
   2  -3  -6       10.24       18.67      4.37 o 
  -2  -2  -6       18.81       25.81      4.11 o 
  -1  -2  -6       26.86       25.09      3.83 o 
   0  -2  -6       30.09       20.02      4.19 o 
   1  -2  -6       66.65       62.88      6.65 o 
   2  -2  -6       36.72       47.41      5.85 o 
   3  -2  -6        8.51       17.84      4.05 o 
  -3  -1  -6       30.80       33.12      3.96 o 
  -2  -1  -6        0.71        3.97      1.98 o 
  -1  -1  -6       66.89       55.17      5.40 o 
   0  -1  -6       34.80       31.20      4.20 o 
   1  -1  -6       43.64       40.47      5.21 o 
   2  -1  -6       16.20       17.97      4.19 o 
   3  -1  -6       45.89       53.33      5.87 o 
  -2   0  -6       12.87       20.11      3.96 o 
  -1   0  -6      202.57      206.80      8.94 o 
   0   0  -6      264.23      291.20     10.88 o 
   1   0  -6      113.71       92.53      7.61 o 
   2   0  -6       19.96       25.89      4.38 o 
   3   0  -6        1.40       10.53      3.32 o 
  -2   1  -6       26.72       54.85      4.50 o 
  -1   1  -6       26.19       24.01      3.68 o 
   0   1  -6       26.70       28.16      3.94 o 
   1   1  -6       16.81       18.80      3.84 o 
   2   1  -6        5.94        5.92      2.84 o 
   3   1  -6       39.07       51.18      6.00 o 
  -2   2  -6       34.63       78.78      5.04 o 
  -1   2  -6       99.53      106.26      6.55 o 
   0   2  -6       58.45       55.55      5.29 o 
   1   2  -6       14.48       11.71      3.54 o 
   2   2  -6       23.92       28.31      4.00 o 
   3   2  -6       26.50       43.75      5.11 o 
  -2  -6  -5       24.26       22.97      4.58 o 
  -1  -6  -5       38.42       40.34      5.46 o 
   0  -6  -5       28.64       29.95      4.86 o 
  -2  -5  -5       33.26       36.99      4.90 o 
  -1  -5  -5       34.09       25.26      5.85 o 
   0  -5  -5       92.79       84.94      7.44 o 
   1  -5  -5       52.82       56.34      4.10 o 
  -2  -4  -5       18.27       22.27      4.87 o 
  -1  -4  -5       53.71       46.60      3.34 o 
   0  -4  -5       24.22       27.83      2.99 o 
   1  -4  -5       16.42       18.62      2.58 o 
   2  -4  -5       17.14       27.81      4.68 o 
  -4  -3  -5        6.77        5.04      2.71 o 
  -3  -3  -5       15.25       15.95      2.87 o 
  -2  -3  -5       44.45       44.87      2.83 o 
  -1  -3  -5       54.56       43.47      2.78 o 
   0  -3  -5       69.04       63.42      3.65 o 
   1  -3  -5       38.46       33.92      2.89 o 
   2  -3  -5       16.65       26.41      4.58 o 
   3  -3  -5        1.37        7.10      2.40 o 
  -4  -2  -5       15.55       14.42      3.13 o 
  -3  -2  -5       10.68       10.52      2.51 o 
  -2  -2  -5       85.85       85.13      3.59 o 
  -1  -2  -5       36.62       43.52      2.45 o 
   0  -2  -5       79.27       67.46      3.15 o 
   1  -2  -5       29.48       27.52      4.24 o 
   2  -2  -5      144.47      145.65      8.05 o 
   3  -2  -5      110.68      126.97      8.11 o 
  -4  -1  -5        0.03       -2.33      1.55 o 
  -3  -1  -5       22.36       20.29      3.07 o 
  -2  -1  -5      252.53      249.84      8.00 o 
  -1  -1  -5      323.27      300.66      6.19 o 
   0  -1  -5      138.23      124.04      6.44 o 
   1  -1  -5       39.10       35.78      4.40 o 
   2  -1  -5        5.93        5.64      2.72 o 
   3  -1  -5       21.14       25.20      4.34 o 
  -3   0  -5       23.69       26.54      3.62 o 
  -2   0  -5       24.11       25.65      2.75 o 
  -1   0  -5       50.82       46.80      2.22 o 
   0   0  -5       35.31       37.39      4.22 o 
   1   0  -5       21.57       20.38      3.64 o 
   2   0  -5      100.00       96.14      6.51 o 
   3   0  -5       59.94       87.08      6.83 o 
   4   0  -5       12.23       16.91      4.16 o 
  -3   1  -5       50.99       38.47      4.08 o 
  -2   1  -5      129.24      120.47      5.51 o 
  -1   1  -5       63.05       54.82      2.48 o 
   0   1  -5       10.78        6.89      2.27 o 
   1   1  -5       48.84       46.22      4.68 o 
   2   1  -5       77.11       80.09      6.19 o 
   3   1  -5       28.72       36.05      4.95 o 
   4   1  -5       11.33       25.39      4.32 o 
  -3   2  -5        4.48        6.58      2.53 o 
  -1   2  -5       10.30       13.11      2.52 o 
   0   2  -5       63.09       60.57      4.68 o 
   1   2  -5       27.29       26.05      3.67 o 
   2   2  -5       20.13       19.08      3.13 o 
   3   2  -5       17.17       24.23      3.70 o 
   4   2  -5        4.57       12.66      3.17 o 
   2   3  -5       24.94       35.52      3.90 o 
   3   3  -5        7.07        9.03      2.30 o 
  -1  -7  -4       17.38       19.46      4.97 o 
  -3  -6  -4       15.89       13.33      3.61 o 
  -2  -6  -4       24.62       21.24      4.22 o 
  -1  -6  -4       81.37       72.19      6.30 o 
   0  -6  -4       52.67       51.36      5.91 o 
   1  -6  -4        3.80        5.48      3.20 o 
  -2  -5  -4       46.08       45.64      3.05 o 
  -1  -5  -4       35.79       32.33      4.29 o 
   0  -5  -4       22.60       23.58      4.02 o 
   1  -5  -4       23.22       27.31      4.39 o 
   2  -5  -4       15.56       16.19      3.59 o 
  -4  -4  -4        9.21       10.46      2.94 o 
  -3  -4  -4       47.27       47.97      4.40 o 
  -2  -4  -4       62.08       60.38      3.21 o 
  -1  -4  -4       45.73       40.98      3.22 o 
   0  -4  -4       26.84       25.99      5.61 o 
   1  -4  -4       23.81       25.35      2.67 o 
   2  -4  -4       10.97       13.53      2.12 o 
  -4  -3  -4       18.40       13.60      3.04 o 
  -3  -3  -4       63.31       71.87      4.91 o 
  -2  -3  -4       29.60       31.95      2.35 o 
  -1  -3  -4       73.42       63.67      2.91 o 
   0  -3  -4       43.18       41.25      2.98 o 
   1  -3  -4      313.70      299.90      7.20 o 
   2  -3  -4      194.61      209.84      6.23 o 
   3  -3  -4       27.52       30.62      3.05 o 
  -4  -2  -4       29.01       32.61      4.26 o 
  -3  -2  -4      199.23      197.35      7.97 o 
  -2  -2  -4      222.58      233.11      7.78 o 
  -1  -2  -4       97.20      178.99      7.20 o 
   0  -2  -4       69.43       50.01      3.10 o 
   1  -2  -4       24.45       22.08      2.04 o 
   2  -2  -4       37.14       42.44      2.93 o 
   3  -2  -4       34.61       44.65      3.17 o 
  -4  -1  -4       14.69       12.91      2.94 o 
  -3  -1  -4       14.74       11.91      2.44 o 
  -2  -1  -4       58.21       57.48      3.52 o 
  -1  -1  -4       77.00       73.41      3.64 o 
   0  -1  -4       97.18       84.25      3.08 o 
   1  -1  -4      230.34      227.93      4.86 o 
   2  -1  -4      103.80       98.92      3.59 o 
   3  -1  -4       27.04       33.55      4.60 o 
   4  -1  -4       16.93       22.45      4.42 o 
  -4   0  -4       48.38       36.86      4.73 o 
  -3   0  -4      113.71      107.06      5.86 o 
  -2   0  -4       52.70       53.48      3.42 o 
  -1   0  -4        3.13        2.45      1.37 o 
   0   0  -4       74.69       75.13      4.39 o 
   1   0  -4      208.88      186.98      7.90 o 
   2   0  -4       61.92       67.21      5.49 o 
   3   0  -4       34.46       36.07      4.61 o 
   4   0  -4       11.46       18.05      3.98 o 
  -3   1  -4        2.93        0.32      1.56 o 
  -2   1  -4        9.90       11.14      2.09 o 
  -1   1  -4       82.83       77.89      4.51 o 
   0   1  -4       60.61       52.59      3.77 o 
   1   1  -4       76.18       59.98      4.96 o 
   2   1  -4       70.59       76.50      5.40 o 
   3   1  -4       12.37       18.80      3.36 o 
   4   1  -4        0.39        3.72      2.22 o 
  -3   2  -4       17.33       16.16      3.12 o 
  -1   2  -4       15.48       13.79      2.10 o 
   0   2  -4      122.45      120.54      5.18 o 
   1   2  -4       86.11       81.77      5.13 o 
   2   2  -4       10.12        8.76      2.26 o 
   3   2  -4        6.79        8.40      2.27 o 
   4   2  -4       10.02       18.48      3.76 o 
  -1   3  -4       29.34       32.86      3.27 o 
   0   3  -4        8.68        7.42      2.21 o 
   1   3  -4       37.33       39.08      3.84 o 
   2   3  -4      100.53      112.79      5.62 o 
   3   3  -4       29.50       38.07      3.95 o 
  -2   4  -4       10.74        4.55      1.28 o 
  -2  -7  -3       47.34       39.59      5.64 o 
  -1  -7  -3       33.52       43.83      6.04 o 
   0  -7  -3        2.91        1.47      3.16 o 
  -3  -6  -3       27.32       20.22      3.89 o 
  -1  -6  -3       24.79       21.36      4.21 o 
   0  -6  -3       36.13       37.53      5.21 o 
   1  -6  -3       21.39       28.82      4.99 o 
  -4  -5  -3       34.02       32.07      4.50 o 
  -3  -5  -3       43.76       43.08      4.37 o 
  -2  -5  -3       17.81       14.60      3.04 o 
  -1  -5  -3       13.39       14.38      3.02 o 
   0  -5  -3       18.03       19.21      3.65 o 
   1  -5  -3       25.73       32.33      4.75 o 
   2  -5  -3       59.29       55.51      5.45 o 
  -4  -4  -3       31.63       20.83      3.55 o 
  -3  -4  -3       18.65       16.87      2.86 o 
  -2  -4  -3       33.23       34.89      2.40 o 
  -1  -4  -3       59.19       53.27      4.03 o 
   0  -4  -3      410.99      413.69     12.12 o 
   1  -4  -3      239.46      234.38      6.32 o 
   2  -4  -3       29.13       34.42      2.95 o 
   3  -4  -3        7.66       11.79      3.12 o 
  -4  -3  -3      113.33      109.61      6.78 o 
  -3  -3  -3       90.80       82.77      5.10 o 
  -2  -3  -3       34.06       34.87      2.90 o 
  -1  -3  -3       79.04       73.85      3.64 o 
   0  -3  -3       71.36       66.89      4.31 o 
   1  -3  -3       51.22       46.29      3.10 o 
   2  -3  -3       30.63       37.22      2.88 o 
   3  -3  -3        3.99        5.13      1.55 o 
  -4  -2  -3        6.63       16.19      2.91 o 
  -3  -2  -3       40.19       38.62      3.50 o 
  -2  -2  -3      103.18      105.30      4.74 o 
  -1  -2  -3      213.04      257.80      5.30 o 
   0  -2  -3      381.99      358.10      6.49 o 
   1  -2  -3      140.63      132.45      4.10 o 
   2  -2  -3       50.19       47.88      2.97 o 
   3  -2  -3       44.80       47.58      3.18 o 
   4  -2  -3       53.51       72.32      6.43 o 
  -4  -1  -3       68.96       61.97      4.95 o 
  -3  -1  -3       34.65       31.57      3.25 o 
  -2  -1  -3        2.77        2.16      1.04 o 
  -1  -1  -3       78.14       79.87      3.12 o 
   0  -1  -3      422.84      383.20      6.22 o 
   1  -1  -3      112.40      112.04      3.16 o 
   2  -1  -3       91.94       91.04      3.40 o 
   3  -1  -3       33.87       34.40      4.08 o 
   4  -1  -3        4.68        8.42      2.95 o 
  -4   0  -3        1.40        3.47      1.89 o 
  -3   0  -3        8.45        6.04      1.83 o 
  -2   0  -3       59.07       55.30      1.55 o 
  -1   0  -3       89.95       80.98      3.15 o 
   0   0  -3      186.86      175.48      5.83 o 
   1   0  -3      243.34      220.38      7.70 o 
   2   0  -3       26.98       23.75      3.12 o 
   3   0  -3        1.73        1.19      1.60 o 
   4   0  -3        1.97        8.82      2.96 o 
  -4   1  -3       10.18        9.52      2.71 o 
  -3   1  -3       43.89       45.44      4.01 o 
  -2   1  -3       14.98       12.51      1.19 o 
   0   1  -3      249.30      229.99      6.75 o 
   1   1  -3       17.95       15.83      2.22 o 
   2   1  -3        9.13        8.39      2.05 o 
   3   1  -3       30.47       35.23      4.01 o 
   4   1  -3       32.96       52.18      5.44 o 
  -3   2  -3       23.75       22.52      1.86 o 
  -2   2  -3       43.01       36.22      1.92 o 
   0   2  -3       71.65       63.09      3.25 o 
   1   2  -3      197.19      181.36      6.18 o 
   2   2  -3       44.92       43.68      3.82 o 
   3   2  -3       11.34       11.89      2.49 o 
   4   2  -3       14.70       19.25      3.68 o 
  -3   3  -3        6.48        7.37      1.45 o 
  -2   3  -3       20.02       17.94      1.78 o 
   0   3  -3      143.70      130.04      4.57 o 
   1   3  -3       32.58       32.33      2.75 o 
   2   3  -3       37.87       38.22      3.13 o 
   3   3  -3      142.55      166.10      7.51 o 
   4   3  -3       96.99      119.18      7.47 o 
  -2   4  -3       36.38       28.34      2.09 o 
  -2   5  -3       35.22       29.13      2.39 o 
  -1   6  -3       29.76       23.86      2.53 o 
  -2  -7  -2       19.37        9.82      3.69 o 
  -1  -7  -2       41.82       48.21      6.13 o 
   0  -7  -2       22.14       20.00      4.58 o 
  -3  -6  -2        2.87        4.82      2.63 o 
  -2  -6  -2        6.36        6.12      2.74 o 
  -1  -6  -2        5.11        4.79      2.98 o 
   0  -6  -2       30.18       33.22      4.80 o 
   1  -6  -2       53.23       61.19      6.80 o 
  -4  -5  -2        9.09        6.51      2.29 o 
  -3  -5  -2       11.29       11.63      2.77 o 
  -2  -5  -2       68.63       72.18      5.03 o 
  -1  -5  -2      307.06      313.07     10.61 o 
   0  -5  -2      184.33      183.30      8.45 o 
   1  -5  -2       26.22       31.80      4.69 o 
   2  -5  -2       16.59       18.94      3.82 o 
  -4  -4  -2       24.39       20.53      3.36 o 
  -3  -4  -2        8.35        9.38      2.21 o 
  -2  -4  -2       55.94       61.17      4.14 o 
  -1  -4  -2       97.12       92.04      6.17 o 
   0  -4  -2       54.19       55.24      3.61 o 
   1  -4  -2       31.15       33.77      2.81 o 
   2  -4  -2        8.90       11.75      1.84 o 
   3  -4  -2       11.51       13.37      3.10 o 
  -4  -3  -2       20.68       19.51      3.19 o 
  -3  -3  -2       84.35       92.79      5.41 o 
  -2  -3  -2      187.36      205.85      7.10 o 
  -1  -3  -2      296.78      318.62      8.72 o 
   0  -3  -2      121.67      121.19      7.08 o 
   1  -3  -2       63.36       62.25      2.98 o 
   2  -3  -2       80.20       84.47     11.22 o 
   3  -3  -2      104.88      112.37      4.79 o 
  -4  -2  -2       18.54       21.03      3.28 o 
  -3  -2  -2        6.86        5.97      1.68 o 
  -2  -2  -2       55.44       54.76      3.28 o 
  -1  -2  -2      327.34      346.26      8.47 o 
   0  -2  -2      105.87      106.00      2.87 o 
   1  -2  -2      177.00      177.67      4.40 o 
   2  -2  -2       82.52       84.68      3.93 o 
   3  -2  -2       13.82       13.97      2.07 o 
   4  -2  -2        9.12       15.17      3.52 o 
  -4  -1  -2        6.27        6.78      2.24 o 
  -3  -1  -2       26.75       28.95      3.08 o 
  -2  -1  -2       59.54       60.37      3.31 o 
  -1  -1  -2      196.83      175.77      4.87 o 
   0  -1  -2      527.18      465.29      7.04 o 
   1  -1  -2       54.59       50.70      2.06 o 
   2  -1  -2       26.98       28.23      2.04 o 
   3  -1  -2        9.01        9.28      2.55 o 
   4  -1  -2        4.28        6.42      2.61 o 
  -4   0  -2       20.36       17.24      3.16 o 
  -3   0  -2       12.29       10.69      2.19 o 
  -2   0  -2      269.93      268.69      4.13 o 
  -1   0  -2      362.98      350.45      8.00 o 
   0   0  -2       40.30       43.44      4.93 o 
   1   0  -2       32.80       27.80      2.73 o 
   2   0  -2       87.88       78.27      4.46 o 
   3   0  -2       84.00       85.02      5.71 o 
   4   0  -2       54.61       63.46      5.99 o 
  -4   1  -2       10.51        6.95      2.44 o 
  -3   1  -2       38.54       37.03      1.72 o 
  -2   1  -2       62.39       59.08      2.13 o 
   0   1  -2      277.11      231.42      6.00 o 
   1   1  -2       32.71       29.03      2.55 o 
   2   1  -2       34.60       30.99      3.11 o 
   3   1  -2       46.98       55.26      4.67 o 
   4   1  -2       25.70       26.69      4.44 o 
  -4   2  -2        7.56        7.83      2.57 o 
  -3   2  -2       47.59       48.51      2.47 o 
  -2   2  -2      141.54      131.45      3.70 o 
   0   2  -2       58.93       56.48      2.41 o 
   1   2  -2      196.79      185.75      5.45 o 
   2   2  -2      620.01      613.55     15.02 o 
   3   2  -2      230.88      256.66      9.61 o 
   4   2  -2       25.67       28.79      4.36 o 
  -3   3  -2       44.89       48.23      2.70 o 
  -2   3  -2      278.20      258.93      6.12 o 
   1   3  -2       78.87       77.25      2.86 o 
   2   3  -2        2.40        2.17      1.04 o 
   3   3  -2       22.95       29.50      3.50 o 
   4   3  -2       22.20       22.29      3.77 o 
  -3   4  -2       34.70       32.63      2.43 o 
  -2   4  -2       22.49       21.90      2.15 o 
  -2   5  -2       30.33       23.19      2.44 o 
  -1   5  -2        9.77        9.63      1.47 o 
  -1   6  -2        8.99        6.40      1.43 o 
   0   7  -2       10.87        8.49      1.61 o 
  -2  -7  -1        0.18       -3.98      2.65 o 
  -1  -7  -1       21.33       25.49      5.03 o 
   0  -7  -1       26.42       31.12      5.11 o 
  -3  -6  -1       58.70       53.68      5.05 o 
  -2  -6  -1      155.20      153.98      7.79 o 
  -1  -6  -1       91.19       99.94      6.56 o 
   0  -6  -1       19.59       19.76      4.09 o 
   1  -6  -1       30.75       40.50      5.72 o 
  -4  -5  -1        2.34        3.16      2.06 o 
  -3  -5  -1       29.97       26.12      3.61 o 
  -2  -5  -1       69.13       73.84      4.99 o 
  -1  -5  -1       40.21       46.43      4.73 o 
   0  -5  -1       44.45       48.54      5.24 o 
   1  -5  -1       19.49       28.12      4.50 o 
   2  -5  -1       11.64       12.94      3.30 o 
  -4  -4  -1       51.79       42.45      4.24 o 
  -3  -4  -1      103.51      109.21      5.70 o 
  -2  -4  -1      133.66      146.53      2.92 o 
  -1  -4  -1       67.99       59.30      4.14 o 
   0  -4  -1       42.65       46.91      3.05 o 
   1  -4  -1       92.84       80.84      4.22 o 
   2  -4  -1      144.75      140.31      4.58 o 
   3  -4  -1       38.23       35.82      4.75 o 
  -4  -3  -1        7.06        9.34      2.32 o 
  -3  -3  -1       34.09       32.85      3.21 o 
  -2  -3  -1      100.46      101.69      1.98 o 
  -1  -3  -1       35.59       36.65      1.24 o 
   0  -3  -1      171.16      174.37      4.59 o 
   1  -3  -1      142.23      141.17      3.94 o 
   2  -3  -1       33.25       33.76      2.58 o 
   3  -3  -1       22.16       26.05      2.78 o 
  -4  -2  -1        9.95       11.07      2.44 o 
  -3  -2  -1       21.64       17.87      2.46 o 
  -2  -2  -1       91.59       84.78      3.43 o 
  -1  -2  -1      415.88      429.20      6.75 o 
   0  -2  -1       59.43       62.20      2.64 o 
   1  -2  -1      112.79      121.07      3.42 o 
   2  -2  -1       28.65       28.94      2.30 o 
   3  -2  -1        9.86        9.52      2.23 o 
   4  -2  -1        3.66        6.21      2.60 o 
  -4  -1  -1       10.16        8.40      2.24 o 
  -3  -1  -1      138.69      133.03      5.97 o 
  -2  -1  -1      198.90      197.22      3.03 o 
  -1  -1  -1       25.34       21.22      1.58 o 
   0  -1  -1      124.69      125.28      3.43 o 
   1  -1  -1      280.60      280.49      5.18 o 
   2  -1  -1      164.54      161.15      4.32 o 
   3  -1  -1       77.81       78.24      5.40 o 
   4  -1  -1       17.68       27.87      4.66 o 
  -4   0  -1       23.16       19.00      3.25 o 
  -3   0  -1       66.82       65.84      2.64 o 
  -2   0  -1       69.39       61.25      1.58 o 
  -1   0  -1      119.46      105.66      1.75 o 
   0   0  -1       16.66       17.24      0.51 o 
   1   0  -1      103.51      102.94      2.43 o 
   2   0  -1      144.56      134.67      5.54 o 
   3   0  -1       67.68       72.93      5.11 o 
   4   0  -1       11.71       15.30      3.60 o 
  -4   1  -1       55.71       44.17      4.41 o 
  -3   1  -1       98.64       97.13      2.76 o 
  -2   1  -1       69.46       72.22      2.35 o 
   0   1  -1      847.04      770.49     15.47 o 
   1   1  -1     2884.91     2724.92     53.76 o 
   2   1  -1      564.68      588.82     14.72 o 
   3   1  -1       21.05       23.82      3.24 o 
   4   1  -1        7.17        8.19      2.73 o 
  -4   2  -1       42.63       31.56      4.45 o 
  -3   2  -1      213.57      203.43      5.38 o 
  -2   2  -1      151.70      138.78      3.82 o 
   1   2  -1        8.43        7.33      0.92 o 
   2   2  -1       44.94       47.21      3.12 o 
   3   2  -1       30.74       35.73      3.67 o 
   4   2  -1       13.59       12.99      3.27 o 
  -3   3  -1       11.50       12.73      1.78 o 
  -2   3  -1       25.84       22.54      1.71 o 
  -1   3  -1       26.54       22.39      1.50 o 
   2   3  -1      114.00      123.18      4.88 o 
   3   3  -1        6.44        6.46      1.91 o 
   4   3  -1       19.07       23.62      3.88 o 
  -3   4  -1       23.72       22.00      2.40 o 
  -2   4  -1        3.40        1.85      0.91 o 
  -1   4  -1        9.42        8.85      1.29 o 
   3   4  -1       34.99       39.81      3.75 o 
   4   4  -1       11.79       15.21      3.14 o 
  -2   5  -1       10.97        7.21      1.62 o 
  -1   5  -1       43.72       38.26      2.39 o 
  -1   6  -1       24.00       25.30      2.15 o 
   0   6  -1       72.60       67.72      3.19 o 
   0   7  -1        7.35        7.23      1.57 o 
  -2  -7   0       32.63       38.85      5.32 o 
  -1  -7   0       11.63       12.60      3.96 o 
   0  -7   0       37.96       43.83      5.97 o 
  -3  -6   0       32.36       30.65      4.23 o 
  -2  -6   0       21.26       26.22      1.88 o 
  -1  -6   0       44.99       42.25      5.15 o 
   0  -6   0       25.38       25.86      4.41 o 
   1  -6   0        9.70       10.84      3.29 o 
  -4  -5   0       44.30       37.11      4.00 o 
  -3  -5   0       50.67       53.45      4.37 o 
  -2  -5   0       34.70       36.71      2.79 o 
  -1  -5   0       22.32       25.15      1.59 o 
   0  -5   0       72.19       69.39      5.69 o 
   1  -5   0      129.96      122.37      7.09 o 
   2  -5   0       37.43       32.96      4.72 o 
  -4  -4   0       16.89       15.52      2.94 o 
  -3  -4   0       25.61       22.07      2.92 o 
  -2  -4   0        9.98       11.02      1.01 o 
  -1  -4   0       85.44       92.08      2.43 o 
   0  -4   0      131.23      150.94      6.93 o 
   1  -4   0       48.77       47.87      4.92 o 
   2  -4   0       38.83       43.87      4.99 o 
   3  -4   0       10.57       11.36      3.27 o 
  -4  -3   0        6.90        4.11      1.70 o 
  -3  -3   0       33.71       34.30      3.14 o 
  -2  -3   0      143.10      144.24      5.02 o 
  -1  -3   0       24.82       25.97      1.71 o 
   0  -3   0      132.99      162.43      3.22 o 
   1  -3   0       54.72       60.25      2.52 o 
   2  -3   0       12.48       14.11      1.75 o 
   3  -3   0        2.91        3.06      1.36 o 
  -4  -2   0       56.83       45.41      4.01 o 
  -3  -2   0       68.45       58.71      1.75 o 
  -2  -2   0       10.05        9.96      0.72 o 
  -1  -2   0      177.77      182.75      2.86 o 
   0  -2   0      483.87      552.30     11.81 o 
   2  -2   0       68.91       68.67      2.98 o 
   3  -2   0       25.51       29.34      2.76 o 
   4  -2   0        3.83       12.18      3.30 o 
  -4  -1   0       46.32       42.98      4.03 o 
  -3  -1   0       35.95       34.86      1.47 o 
  -2  -1   0       35.15       34.86      1.49 o 
  -1  -1   0       86.85       94.00      1.56 o 
   0  -1   0       87.30       97.53      1.59 o 
   1  -1   0      317.72      320.92      7.38 o 
   2  -1   0      138.12      136.19      3.91 o 
   3  -1   0       53.48       57.57      4.69 o 
   4  -1   0      107.64      120.05      7.91 o 
  -4   0   0       49.07       45.99      4.27 o 
  -3   0   0       21.69       17.32      1.65 o 
  -2   0   0       25.76       23.70      1.01 o 
  -1   0   0     1197.44     1045.87     14.83 o 
   1   0   0     1200.78     1144.11     15.83 o 
   2   0   0       23.90       21.66      2.44 o 
   3   0   0       21.43       20.12      3.13 o 
   4   0   0       50.55       56.53      5.48 o 
  -4   1   0      110.47       98.02      6.35 o 
  -3   1   0       55.88       55.39      2.45 o 
  -2   1   0      135.69      129.63      3.31 o 
  -1   1   0      314.92      301.38      5.27 o 
   1   1   0       91.43       93.40      3.31 o 
   2   1   0       36.76       32.47      2.95 o 
   3   1   0       35.16       37.21      3.83 o 
   4   1   0       45.33       52.33      5.21 o 
  -4   2   0        3.43        5.19      1.24 o 
  -3   2   0       24.42       22.89      1.80 o 
  -2   2   0       68.09       64.25      2.51 o 
  -1   2   0      198.61      188.49      4.10 o 
   1   2   0      183.60      197.69      5.31 o 
   2   2   0       10.92        9.32      1.62 o 
   3   2   0       68.86       76.66      5.01 o 
   4   2   0       58.27       65.29      5.84 o 
  -3   3   0        2.82        2.18      1.02 o 
  -2   3   0       11.36       12.54      1.56 o 
  -1   3   0       57.36       54.37      2.23 o 
   1   3   0       23.95       20.90      1.50 o 
   2   3   0      141.03      151.90      5.69 o 
   3   3   0       33.25       39.37      3.85 o 
   4   3   0        6.36        5.86      2.46 o 
  -3   4   0       10.14       11.22      1.81 o 
  -2   4   0       39.41       38.38      2.37 o 
  -1   4   0       48.93       47.09      2.34 o 
   2   4   0        9.26        6.18      1.40 o 
   3   4   0       24.04       22.29      3.02 o 
   4   4   0       16.31       16.50      3.29 o 
  -2   5   0       36.57       28.09      2.67 o 
  -1   5   0      128.05      115.12      4.03 o 
   0   5   0       71.18       65.46      2.81 o 
  -1   6   0       10.33        8.94      1.61 o 
   0   6   0       27.10       24.85      2.04 o 
   0   7   0       38.17       42.87      2.82 o 
   1   7   0       11.05       14.10      1.89 o 
  -2  -7   1       30.32       31.62      2.34 o 
  -1  -7   1       19.67       18.25      4.33 o 
   0  -7   1        7.04        8.38      3.46 o 
  -3  -6   1       17.25       11.58      3.22 o 
  -2  -6   1       15.94       17.37      1.74 o 
  -1  -6   1       43.96       49.45      2.44 o 
   0  -6   1       74.08       71.44      6.21 o 
   1  -6   1       24.82       31.86      4.91 o 
  -4  -5   1        7.37        7.46      2.36 o 
  -3  -5   1        4.82        5.00      2.13 o 
  -2  -5   1       33.78       36.81      2.12 o 
  -1  -5   1       68.85       73.09      2.64 o 
   0  -5   1       39.93       42.31      2.15 o 
   1  -5   1       43.31       52.91      5.68 o 
   2  -5   1       11.34       12.66      3.40 o 
  -4  -4   1       12.04       11.79      2.58 o 
  -3  -4   1       35.84       34.59      3.32 o 
  -2  -4   1        6.90        8.41      0.98 o 
  -1  -4   1       61.77       67.02      2.17 o 
   0  -4   1       56.35       60.37      3.65 o 
   1  -4   1       10.24       10.05      2.72 o 
   2  -4   1        2.99        3.05      2.10 o 
   3  -4   1       22.83       27.62      4.30 o 
  -4  -3   1       19.17       18.88      3.01 o 
  -3  -3   1        6.36        7.68      0.91 o 
  -2  -3   1      111.11      113.06      4.33 o 
  -1  -3   1      308.76      333.41      7.81 o 
   0  -3   1      105.15      134.00      2.96 o 
   1  -3   1       27.59       27.44      1.91 o 
   2  -3   1       27.45       28.17      2.40 o 
   3  -3   1       12.23       11.72      1.97 o 
  -4  -2   1       13.86       12.53      2.54 o 
  -3  -2   1       28.77       26.61      1.32 o 
  -2  -2   1       41.69       45.52      2.14 o 
  -1  -2   1        6.92        7.30      0.66 o 
   0  -2   1      256.29      282.00      5.45 o 
   1  -2   1      169.49      167.87     10.21 o 
   2  -2   1      147.26      148.35      4.47 o 
   3  -2   1      209.22      234.10      6.74 o 
   4  -2   1       41.68       55.78      5.91 o 
  -4  -1   1        7.14        6.51      1.97 o 
  -3  -1   1       21.43       21.00      1.28 o 
  -2  -1   1      563.91      575.17      7.53 o 
  -1  -1   1     2888.47     2736.64     30.49 o 
   0  -1   1      852.19      882.88     19.98 o 
   1  -1   1       55.11       64.21      2.17 o 
   2  -1   1       68.81       72.56      2.88 o 
   3  -1   1      101.41      115.77      6.54 o 
   4  -1   1       57.45       72.23      6.32 o 
  -4   0   1       12.46       12.30      1.47 o 
  -3   0   1       66.15       68.28      2.28 o 
  -2   0   1      144.88      138.80      2.76 o 
  -1   0   1      109.39      107.51      2.36 o 
   0   0   1       18.09       26.41      0.77 o 
   1   0   1      117.86      119.05      4.23 o 
   2   0   1       67.76       71.94      4.09 o 
   3   0   1       65.79       74.00      5.24 o 
   4   0   1       23.80       18.66      3.61 o 
  -4   1   1       17.19       18.84      1.86 o 
  -3   1   1       77.78       77.73      3.05 o 
  -2   1   1      164.09      154.77      3.79 o 
  -1   1   1      281.99      251.67      4.62 o 
   0   1   1      130.59      125.68      2.27 o 
   1   1   1       27.94       29.80      2.08 o 
   2   1   1      201.22      213.44      7.49 o 
   3   1   1      141.77      162.05      7.56 o 
   4   1   1       10.72       10.27      2.89 o 
  -4   2   1        3.44        3.81      1.28 o 
  -3   2   1        9.06        6.47      1.28 o 
  -2   2   1       30.81       27.85      1.73 o 
  -1   2   1      118.71      123.64      3.15 o 
   0   2   1       57.51       60.16      1.73 o 
   1   2   1      413.06      409.55      9.81 o 
   2   2   1       91.09       98.30      4.63 o 
   3   2   1       20.19       30.49      3.57 o 
   4   2   1        9.56       10.14      2.81 o 
  -3   3   1       22.53       18.77      2.13 o 
  -2   3   1       33.60       30.90      1.97 o 
  -1   3   1      140.28      137.10      3.72 o 
   0   3   1      170.42      170.93      3.80 o 
   2   3   1       96.02      105.67      4.80 o 
   3   3   1       33.14       36.25      3.76 o 
   4   3   1        7.07        6.30      2.41 o 
  -3   4   1       37.58       29.55      2.41 o 
  -2   4   1      143.17      120.11      4.19 o 
  -1   4   1       91.65       78.43      3.02 o 
   0   4   1       40.02       41.14      1.94 o 
   2   4   1      135.65      140.61      5.64 o 
   3   4   1      105.03      119.66      6.25 o 
   4   4   1       52.20       54.71      5.37 o 
  -2   5   1       12.51       12.36      1.91 o 
  -1   5   1       21.22       20.64      2.08 o 
   0   5   1       46.33       47.67      2.34 o 
   1   5   1       40.23       36.04      1.92 o 
  -1   6   1       31.05       29.87      2.32 o 
   0   6   1       19.01       19.81      2.13 o 
   1   6   1       90.73       86.46      3.24 o 
   0   7   1       25.83       25.56      2.60 o 
   1   7   1       20.82       21.78      2.27 o 
  -2  -7   2       21.33       23.33      2.27 o 
  -1  -7   2       28.90       34.31      2.44 o 
   0  -7   2       11.40       20.10      4.58 o 
  -3  -6   2       11.84       12.33      3.22 o 
  -2  -6   2       26.26       27.18      1.98 o 
  -1  -6   2       21.31       22.11      2.29 o 
   0  -6   2       30.08       36.29      2.34 o 
   1  -6   2        9.31       11.12      3.30 o 
  -4  -5   2        6.50        8.62      2.61 o 
  -3  -5   2        1.75        0.95      0.82 o 
  -1  -5   2       36.74       37.40      2.02 o 
   0  -5   2        9.33       15.28      1.62 o 
   1  -5   2        8.84       11.33      3.08 o 
   2  -5   2       29.19       34.43      4.93 o 
  -4  -4   2        3.22        3.80      1.75 o 
  -3  -4   2       57.12       59.70      2.20 o 
  -2  -4   2      139.30      150.42      3.45 o 
  -1  -4   2       35.46       39.24      1.82 o 
   0  -4   2        3.41        3.59      0.87 o 
   1  -4   2       18.46       19.00      3.20 o 
   2  -4   2       23.57       22.90      3.72 o 
   3  -4   2       34.92       35.91      4.79 o 
  -4  -3   2       20.83       17.63      2.83 o 
  -3  -3   2       21.15       18.95      1.32 o 
  -2  -3   2        2.13        0.85      0.55 o 
  -1  -3   2       80.93       84.31      2.24 o 
   0  -3   2      106.51      109.53      2.70 o 
   1  -3   2      214.72      232.85      3.81 o 
   2  -3   2      273.48      292.24      7.61 o 
   3  -3   2       44.23       49.39      3.36 o 
  -4  -2   2       25.66       27.56      3.39 o 
  -3  -2   2      231.04      226.67      4.27 o 
  -2  -2   2      622.68      667.79      8.83 o 
  -1  -2   2      200.20      196.73      4.10 o 
   0  -2   2       55.91       64.29      5.27 o 
   1  -2   2      141.65      153.93      3.12 o 
   2  -2   2      145.39      158.91      4.70 o 
   3  -2   2       49.62       52.99      3.27 o 
   4  -2   2        7.70        9.83      2.96 o 
  -4  -1   2       24.99       19.51      1.69 o 
  -3  -1   2       48.18       48.59      2.36 o 
  -2  -1   2       37.63       38.31      1.38 o 
  -1  -1   2       30.22       26.27      0.95 o 
   0  -1   2      272.61      263.10     11.46 o 
   1  -1   2       95.13      102.30      2.09 o 
   2  -1   2       61.78       61.56      2.76 o 
   3  -1   2       39.99       39.73      4.20 o 
   4  -1   2       11.18       10.53      3.09 o 
  -4   0   2       54.99       59.06      2.64 o 
  -3   0   2       84.27       85.37      2.67 o 
  -2   0   2       87.83       90.23      2.25 o 
  -1   0   2       35.71       33.37      1.42 o 
   0   0   2       43.89       50.92      1.44 o 
   1   0   2      368.46      389.94      5.20 o 
   2   0   2      275.48      312.52      9.81 o 
   3   0   2       12.63        8.03      2.45 o 
   4   0   2       19.22       17.53      3.58 o 
  -4   1   2        3.97        4.88      1.30 o 
  -3   1   2       10.08       10.85      1.55 o 
  -2   1   2       29.56       32.17      1.76 o 
  -1   1   2       52.75       45.99      1.66 o 
   0   1   2      526.07      540.16      8.21 o 
   1   1   2      197.18      182.68      5.85 o 
   2   1   2       56.58       56.04      3.79 o 
   3   1   2       25.73       24.19      3.33 o 
   4   1   2        6.55        3.23      2.09 o 
  -4   2   2        9.18        9.60      1.96 o 
  -3   2   2       13.94       13.06      1.78 o 
  -2   2   2       81.65       87.39      3.06 o 
  -1   2   2      177.18      165.21      3.85 o 
   0   2   2      101.42      102.24      2.38 o 
   1   2   2      318.06      300.69      4.54 o 
   2   2   2       53.99       59.36      3.89 o 
   3   2   2        7.22        6.79      2.07 o 
   4   2   2       17.93       20.13      3.62 o 
  -3   3   2      104.00       93.41      3.95 o 
  -2   3   2       79.32       69.96      2.96 o 
  -1   3   2       59.99       55.30      2.30 o 
   0   3   2      118.86      127.05      3.12 o 
   1   3   2      301.29      289.63      4.94 o 
   2   3   2      190.87      207.59      7.51 o 
   3   3   2       84.91       93.39      5.89 o 
   4   3   2       20.71       18.64      3.65 o 
  -3   4   2       12.42       10.98      1.88 o 
  -2   4   2        9.97        7.81      1.42 o 
  -1   4   2       31.94       30.76      1.92 o 
   0   4   2       53.80       54.47      2.24 o 
   1   4   2       95.04       95.77      2.62 o 
   2   4   2       55.87       58.06      4.13 o 
   3   4   2        8.69        8.96      2.38 o 
   4   4   2       23.57       24.48      4.10 o 
  -2   5   2       16.72       15.52      2.02 o 
  -1   5   2       26.04       21.42      1.82 o 
   0   5   2      185.08      186.20      4.87 o 
   1   5   2      310.87      290.61      6.02 o 
  -1   6   2       52.30       46.85      2.81 o 
   0   6   2       29.50       28.71      2.14 o 
   1   6   2        4.72        2.83      0.92 o 
   0   7   2       22.87       28.22      2.77 o 
  -3  -6   3        6.83        6.49      1.56 o 
  -2  -6   3       17.60       18.97      1.95 o 
  -1  -6   3        7.81        6.20      1.36 o 
   0  -6   3       14.81       19.12      2.73 o 
   1  -6   3       28.67       31.42      4.65 o 
  -3  -5   3       56.22       52.29      4.13 o 
  -2  -5   3       10.67        9.89      2.01 o 
  -1  -5   3        0.02        0.10      0.86 o 
   0  -5   3        7.88        6.49      3.27 o 
   1  -5   3       27.04       33.02      4.35 o 
   2  -5   3       35.58       31.54      4.45 o 
  -3  -4   3        2.24        2.82      0.86 o 
  -2  -4   3       22.44       24.54      1.60 o 
  -1  -4   3       55.38       60.90      3.73 o 
   0  -4   3      175.68      197.47      8.89 o 
   1  -4   3      216.21      235.80      5.04 o 
   2  -4   3       36.28       42.15      4.36 o 
  -4  -3   3       97.30       90.31      5.37 o 
  -3  -3   3      143.82      137.17      3.70 o 
  -2  -3   3       39.25       34.99      1.92 o 
  -1  -3   3       31.41       31.23      1.54 o 
   0  -3   3      144.46      155.32      3.44 o 
   1  -3   3      136.42      147.37      3.49 o 
   2  -3   3       21.42       22.12      2.23 o 
   3  -3   3        6.10        5.66      1.53 o 
  -4  -2   3       15.61       15.77      1.50 o 
  -3  -2   3       12.69       11.62      1.16 o 
  -2  -2   3       43.13       40.56      1.55 o 
  -1  -2   3      194.05      182.49      3.24 o 
   0  -2   3       69.87       77.77      2.23 o 
   1  -2   3       30.07       34.51      1.34 o 
   2  -2   3       45.00       46.87      2.71 o 
   3  -2   3       24.68       21.80      3.56 o 
  -4  -1   3       33.29       30.78      3.21 o 
  -3  -1   3       30.20       27.62      3.87 o 
  -2  -1   3        9.95        7.43      0.89 o 
  -1  -1   3       20.06       18.43      0.85 o 
   0  -1   3      254.64      269.26      3.81 o 
   1  -1   3      285.59      313.47      4.14 o 
   2  -1   3       14.85       12.15      2.22 o 
   3  -1   3       42.09       46.07      4.72 o 
   4  -1   3       10.13        9.86      3.12 o 
  -4   0   3        2.35        6.19      2.06 o 
  -3   0   3        2.29        0.91      0.89 o 
  -2   0   3       25.93       23.78      1.23 o 
  -1   0   3      243.85      236.72      3.50 o 
   0   0   3      188.41      224.50      4.30 o 
   1   0   3       86.36       80.77      1.78 o 
   2   0   3       57.22       57.82      4.28 o 
   3   0   3        8.70        4.93      1.95 o 
   4   0   3        1.15        5.16      2.26 o 
  -4   1   3        4.62        5.80      1.29 o 
  -3   1   3       33.60       34.21      3.76 o 
  -2   1   3       92.30       96.63      3.30 o 
  -1   1   3      108.33      120.60      3.21 o 
   0   1   3      412.65      495.18      8.02 o 
   1   1   3       76.09       74.19      1.60 o 
   2   1   3        3.11        2.16      1.23 o 
   3   1   3       33.57       23.72      3.46 o 
   4   1   3       68.45       71.05      6.25 o 
  -4   2   3       53.15       59.86      3.13 o 
  -3   2   3       44.35       45.63      2.83 o 
  -2   2   3       47.74       52.16      2.50 o 
  -1   2   3      138.43      125.65      3.41 o 
   0   2   3      387.86      427.58      7.20 o 
   1   2   3      218.12      251.43      4.19 o 
   2   2   3      103.69      100.82      5.40 o 
   3   2   3       40.34       46.34      4.65 o 
  -3   3   3        4.35        4.32      1.42 o 
  -2   3   3       30.08       26.35      1.92 o 
  -1   3   3       50.34       46.49      2.15 o 
   0   3   3       70.13       70.27      2.24 o 
   1   3   3       79.80       70.10      1.81 o 
   2   3   3       34.22       29.29      3.46 o 
   3   3   3       88.95       96.42      6.22 o 
   4   3   3      112.44      110.22      7.60 o 
  -3   4   3        7.53        6.97      1.61 o 
  -2   4   3       29.48       27.29      2.11 o 
  -1   4   3      241.92      220.77      5.56 o 
   0   4   3      416.53      410.16      7.76 o 
   1   4   3       61.18       59.87      1.98 o 
   3   4   3       18.95       16.98      3.23 o 
   4   4   3       33.50       25.93      4.29 o 
  -2   5   3       58.50       55.05      3.13 o 
  -1   5   3       25.20       22.61      1.90 o 
   0   5   3       16.96       20.40      1.89 o 
   1   5   3       11.97       10.89      1.21 o 
  -1   6   3       22.24       21.42      2.41 o 
   0   6   3       37.28       31.88      2.22 o 
   0   7   3        2.71        2.43      1.09 o 
  -2  -6   4        0.74       -1.50      1.00 o 
  -1  -6   4        2.99        1.90      1.30 o 
   0  -6   4       19.92       20.21      2.41 o 
  -3  -5   4        7.54        7.34      1.53 o 
  -2  -5   4       35.67       36.26      2.49 o 
  -1  -5   4      102.44      106.35      4.13 o 
   0  -5   4      106.89      129.18     10.32 o 
   1  -5   4       23.43       26.55      2.15 o 
  -3  -4   4        6.91        6.58      1.34 o 
  -2  -4   4       15.93       16.35      1.80 o 
  -1  -4   4       95.38       96.25      3.03 o 
   0  -4   4       84.26       92.45      3.54 o 
   1  -4   4        3.37        2.92      0.90 o 
   2  -4   4        9.87       16.40      3.11 o 
  -4  -3   4        3.24        5.19      1.40 o 
  -3  -3   4       28.66       24.81      1.94 o 
  -2  -3   4       99.14       88.10      3.19 o 
  -1  -3   4       36.53       37.03      1.76 o 
   0  -3   4        8.66       11.08      1.16 o 
   1  -3   4       30.95       29.91      2.30 o 
   2  -3   4       36.37       43.84      3.01 o 
   3  -3   4       48.77       60.82      5.12 o 
  -4  -2   4        9.87        8.45      1.59 o 
  -3  -2   4        7.04        9.51      1.43 o 
  -2  -2   4       11.15        9.53      1.31 o 
  -1  -2   4       89.01       86.21      3.30 o 
   0  -2   4      126.48      148.99      3.00 o 
   1  -2   4       15.04       20.93      1.56 o 
   2  -2   4       54.86       58.43      3.16 o 
   3  -2   4       17.46       11.51      2.88 o 
  -4  -1   4        0.37        0.88      0.99 o 
  -3  -1   4       11.86       10.69      1.51 o 
  -2  -1   4       71.11       71.81      1.99 o 
  -1  -1   4       77.59       81.51      2.72 o 
   0  -1   4       58.37       56.15      2.03 o 
   1  -1   4       80.92       79.09      2.47 o 
   2  -1   4        9.86       10.78      1.62 o 
   3  -1   4        2.35        1.85      1.67 o 
  -4   0   4       11.36       12.35      1.95 o 
  -3   0   4       34.47       32.96      1.74 o 
  -2   0   4       59.64       59.25      1.88 o 
  -1   0   4      203.14      210.34      4.77 o 
   0   0   4       72.81       87.43      2.60 o 
   1   0   4        2.67        2.13      0.52 o 
   2   0   4       51.08       50.43      2.33 o 
   3   0   4      113.30      111.76      6.96 o 
   4   0   4       48.32       37.83      5.28 o 
  -4   1   4       16.74       15.72      2.36 o 
  -3   1   4       25.91       28.04      1.98 o 
  -2   1   4      103.11      111.39      3.81 o 
  -1   1   4      234.52      264.19      5.70 o 
   0   1   4      100.83      124.43      3.09 o 
   1   1   4       77.01       70.98      1.83 o 
   2   1   4       58.90       58.57      4.54 o 
   3   1   4       15.08       12.58      2.76 o 
   4   1   4       15.13       11.25      3.33 o 
  -3   2   4       33.61       37.54      2.77 o 
  -2   2   4       36.16       35.00      2.23 o 
  -1   2   4       24.09       24.82      1.73 o 
   0   2   4       70.65       74.85      2.45 o 
   1   2   4       97.31      103.25      2.52 o 
   2   2   4      219.81      217.00      8.74 o 
   3   2   4      198.03      202.57      9.40 o 
   4   2   4       29.30       28.05      4.67 o 
  -3   3   4       28.19       23.89      2.58 o 
  -2   3   4      197.70      194.56      5.70 o 
  -1   3   4      318.98      309.88      6.79 o 
   0   3   4       44.14       42.35      1.89 o 
   1   3   4       70.07       76.97      2.22 o 
   3   3   4       66.60       75.73      5.97 o 
   4   3   4       19.86       18.58      3.91 o 
  -2   4   4       10.78       12.01      1.76 o 
  -1   4   4       22.25       20.78      1.99 o 
   0   4   4       24.30       22.43      1.57 o 
   1   4   4       45.70       46.52      1.84 o 
   4   4   4        8.82        4.08      3.02 o 
  -2   5   4       16.19       12.41      1.88 o 
  -1   5   4       23.63       23.72      2.33 o 
   0   5   4       22.56       21.07      1.72 o 
  -1   6   4        3.53        2.70      1.19 o 
   0   6   4       51.71       49.61      2.72 o 
  -2  -5   5       49.46       45.21      2.87 o 
  -1  -5   5       36.17       35.17      2.62 o 
   0  -5   5        2.63        2.68      1.11 o 
   1  -5   5       12.69       15.65      2.14 o 
  -3  -4   5       42.47       34.35      2.41 o 
  -2  -4   5       14.34       13.15      1.72 o 
  -1  -4   5        2.42        2.43      1.01 o 
   0  -4   5       16.44       16.23      1.88 o 
   1  -4   5       34.98       32.87      2.40 o 
  -3  -3   5        7.67        6.68      1.37 o 
  -2  -3   5       26.18       18.34      1.86 o 
  -1  -3   5       31.77       31.60      2.01 o 
   0  -3   5       10.88       12.42      1.56 o 
   1  -3   5       42.04       42.20      2.39 o 
   2  -3   5       21.20       19.48      1.75 o 
  -4  -2   5        4.35        4.85      1.49 o 
  -3  -2   5       17.39       12.05      1.80 o 
  -2  -2   5       20.79       17.04      1.79 o 
  -1  -2   5       26.42       23.52      1.63 o 
   0  -2   5       62.00       70.43      2.74 o 
   1  -2   5        9.95       13.71      2.12 o 
   2  -2   5        5.65        4.35      1.16 o 
   3  -2   5        4.24        3.02      2.47 o 
  -4  -1   5       11.15       10.15      1.79 o 
  -3  -1   5       27.57       21.02      2.15 o 
  -2  -1   5       74.75       68.32      2.86 o 
  -1  -1   5       47.75       47.22      2.26 o 
   0  -1   5        9.88       10.47      1.19 o 
   1  -1   5       61.31       61.79      2.39 o 
   2  -1   5      129.04      120.29      3.54 o 
   3  -1   5       51.25       50.33      5.57 o 
  -4   0   5       11.85       10.32      1.97 o 
  -3   0   5       60.10       51.01      2.98 o 
  -2   0   5      102.10      102.89      3.64 o 
  -1   0   5       22.80       23.27      1.58 o 
   0   0   5       34.66       40.28      1.93 o 
   3   0   5       24.24       23.06      3.95 o 
  -3   1   5       20.46       20.64      2.37 o 
  -2   1   5        5.78        7.69      1.34 o 
  -1   1   5       39.89       38.37      2.03 o 
   0   1   5      138.53      156.31      3.86 o 
   1   1   5      320.87      298.07      5.43 o 
   3   1   5       22.74       26.61      4.26 o 
   4   1   5        0.03       -0.77      2.15 o 
  -3   2   5      113.08      107.35      4.74 o 
  -2   2   5      147.83      144.22      4.87 o 
  -1   2   5       29.60       33.22      2.08 o 
   0   2   5       76.30       89.05      2.87 o 
   1   2   5       38.35       43.35      1.76 o 
   3   2   5       11.98        7.64      2.76 o 
   4   2   5       15.28       11.32      3.59 o 
  -3   3   5        1.36        2.73      1.35 o 
  -2   3   5       15.26       17.22      2.15 o 
  -1   3   5       36.00       34.98      2.20 o 
   0   3   5       69.04       77.73      2.88 o 
   4   3   5        6.47        2.51      2.82 o 
  -2   4   5       16.85       18.48      2.36 o 
  -1   4   5       16.22       14.06      1.77 o 
   0   4   5       24.57       26.29      1.83 o 
  -1   5   5       52.29       55.00      3.05 o 
   0   5   5       92.90       97.35      3.62 o 
  -1  -5   6        9.60        7.97      1.64 o 
   0  -5   6       23.48       20.26      2.32 o 
  -2  -4   6        6.17        5.20      1.32 o 
  -1  -4   6        5.41        2.93      1.12 o 
   0  -4   6       21.00       22.83      2.42 o 
   1  -4   6       17.27       11.44      1.90 o 
  -3  -3   6        4.64        3.28      1.18 o 
  -2  -3   6       10.41        8.71      1.42 o 
  -1  -3   6       28.84       24.98      1.94 o 
   0  -3   6        6.99        5.69      1.24 o 
   1  -3   6        6.93        3.15      1.15 o 
   2  -3   6        4.30        4.52      1.31 o 
  -3  -2   6       25.63       19.57      2.18 o 
  -2  -2   6       23.49       20.39      2.06 o 
  -1  -2   6       13.84       11.89      1.49 o 
   0  -2   6       57.14       61.29      2.75 o 
   1  -2   6       99.45       99.91      3.56 o 
  -3  -1   6       40.02       31.01      2.32 o 
  -2  -1   6        6.04        4.76      1.06 o 
  -1  -1   6       15.93       15.03      1.65 o 
   1  -1   6       27.66       29.00      1.82 o 
  -3   0   6        1.27        0.18      0.96 o 
  -2   0   6       20.21       21.35      2.10 o 
  -1   0   6      114.03      109.03      3.62 o 
   0   0   6      263.19      301.01      6.52 o 
  -3   1   6       47.42       41.18      2.90 o 
  -2   1   6       16.04       14.51      1.76 o 
  -1   1   6       42.31       43.87      2.31 o 
   0   1   6       36.90       43.39      2.15 o 
   1   1   6       70.33       68.70      2.33 o 
  -3   2   6        7.62        4.88      1.59 o 
  -2   2   6       35.28       34.62      2.49 o 
  -1   2   6       66.75       65.30      2.95 o 
   0   2   6       30.48       37.88      2.10 o 
  -2   3   6       10.02        9.54      1.75 o 
  -1   3   6       11.22       13.29      1.77 o 
   0   3   6       39.12       45.79      2.35 o 
  -1   4   6       67.55       73.02      3.57 o 
   0   4   6       34.28       43.57      2.56 o 
  -1   5   6       34.09       36.85      2.76 o 
  -1  -4   7        3.18        1.84      1.06 o 
   0  -4   7        4.86        4.82      1.52 o 
  -2  -3   7       11.34        7.48      1.47 o 
  -1  -3   7       41.54       37.78      2.50 o 
   0  -3   7       55.39       54.46      3.04 o 
   1  -3   7       15.10       12.73      1.84 o 
  -2  -2   7        8.48        7.09      1.38 o 
  -1  -2   7       11.16        9.60      1.45 o 
   0  -2   7       19.18       18.44      2.01 o 
   1  -2   7       20.81       17.93      2.04 o 
  -3  -1   7       11.74       12.12      1.87 o 
  -2  -1   7       72.85       68.23      3.30 o 
  -1  -1   7      143.50      132.93      4.41 o 
   0  -1   7      100.94      109.86      3.81 o 
   1  -1   7        7.12        7.92      1.33 o 
  -3   0   7        6.21        5.81      1.49 o 
  -2   0   7       14.68       12.07      1.63 o 
  -1   0   7       27.54       28.94      2.06 o 
   0   0   7       28.92       31.92      2.04 o 
  -2   1   7       43.84       40.07      2.60 o 
  -1   1   7       12.36       13.49      1.70 o 
   0   1   7       13.82       13.67      1.63 o 
  -2   2   7        3.41        2.26      1.19 o 
  -1   2   7       15.76       13.32      1.73 o 
   0   2   7       18.25       20.69      1.75 o 
  -2   3   7       31.97       37.40      2.88 o 
  -1   3   7       24.42       26.42      2.20 o 
   0   3   7       50.79       54.82      2.75 o 
  -1   4   7       47.16       51.85      3.17 o 
  -1  -2   8       33.68       35.95      2.49 o 
   0  -2   8        4.09        4.61      1.37 o 
   1  -2   8        5.39        6.89      1.62 o 
  -2  -1   8       15.91       13.73      1.98 o 
  -1  -1   8        6.14        3.94      1.13 o 
   0  -1   8       13.01       18.39      2.01 o 
  -2   0   8        4.59        2.90      1.09 o 
  -1   0   8        9.17        6.00      1.36 o 
   0   0   8       13.52       13.60      1.70 o 
  -2   1   8        3.68        3.70      1.24 o 
  -1   1   8       12.15       10.86      1.70 o 
   0   1   8       41.80       44.50      2.57 o 
  -1   2   8       35.03       35.64      2.53 o 
   0   2   8       37.45       33.58      2.34 o 
  -1   3   8       21.06       18.98      2.27 o 
   0   0   9       22.81       21.79      2.26 o 
                                                 
